# Supplementary material for: Pharmaceutical Potential Evaluation of Damask Rose By-Products from Volatile Oil Extraction
Source: Plants (Basel). 2024 Jun 9;13(12):1605. doi: 10.3390/plants13121605 (PMC11207781; doi:10.3390/plants13121605)
Supplement: Supplementary file 1 [file plants-13-01605-s001.zip]

Archive with 1 entries (1 files):
- plants-3043617-supplementary.pdf
